# Supplementary material for: Metabolically reprogrammed eosinophils impair T cell immunity and cause chronic skin infection
Source: EMBO Mol Med. 2026 Mar 11;18(4):1292–317. doi: 10.1038/s44321-026-00392-x (PMC13083857; doi:10.1038/s44321-026-00392-x)
Supplement: Supplementary file 3 — Source data Fig. 1 [file 44321_2026_392_MOESM3_ESM.zip]

Archive with 13 entries (6 files):
- Figure 1/
- Figure 1/1A/
- Figure 1/1A/Footpad measurement and flow cytometric eosinophil count.xlsx
- Figure 1/1B/
- Figure 1/1B/qPCR footskin IL5.xlsx
- Figure 1/1C/
- Figure 1/1C/Legendplex serum.xlsx
- Figure 1/1D/
- Figure 1/1D/ELISA IL5 serum.xlsx
- Figure 1/1E/
- Figure 1/1E/Flow cytometric eosinophil count bone marrow and blood .xlsx
- Figure 1/1F/
- Figure 1/1F/Flow cytometric eosinophil count bone marrow and blood after anti IL5 treatment.xlsx
