# Supplementary material for: Metabolically reprogrammed eosinophils impair T cell immunity and cause chronic skin infection
Source: EMBO Mol Med. 2026 Mar 11;18(4):1292–317. doi: 10.1038/s44321-026-00392-x (PMC13083857; doi:10.1038/s44321-026-00392-x)
Supplement: Supplementary file 3 — Source data Fig. 1 [file 44321_2026_392_MOESM3_ESM.zip › Figure 1/1A/Footpad measurement and flow cytometric eosinophil count.xlsx]

## Sheet: Data
	Days post infection	Footskin swelling												Eosinophil count
	0													0.45
	4	1.4	2.8	1.4	2.9	-2.9	5.9	-1.4	2.9	-2.8	4.4	1.4	2.9
	6													28.6
	8	7.2	5.7	8.8	5.7	5.9	4.2	7.4	5.7	2.9
	11	4.3	14.3	5.9	2.9	8.8	0	8.8	-2.9	4.3
	14													51.6
	15	7.2	14.3	13.2	8.6				2.9	11.6
	19	15.9	17.1	17.6	15.7		18.3		10
	20													69.4
	22				15.9		20.6	22
	26				24.6		32.4	11.4
	29				26.1		32.4	20
	32				33.3		29.4	31.4
	36				39.1		41.2	37.1						22.9
	39				39.1		41.2	42.9
	43				47.8		47.1	40
	48				56.5		47.1	31.4
	51				59.4		52.9	42.9
	54				62.3		60.3	42.9						9.84

## Sheet: Description
	Representative clinical course of C57BL/6 mice infected with L. mexicana and influx of SSChigh CD11b+ SiglecF+ eosinophils as measured by flow cytometry (n = 4-6 mice per group, 4 independent experiments)
