# Supplementary material for: Metabolically reprogrammed eosinophils impair T cell immunity and cause chronic skin infection
Source: EMBO Mol Med. 2026 Mar 11;18(4):1292–317. doi: 10.1038/s44321-026-00392-x (PMC13083857; doi:10.1038/s44321-026-00392-x)
Supplement: Supplementary file 3 — Source data Fig. 1 [file 44321_2026_392_MOESM3_ESM.zip › Figure 1/1B/qPCR footskin IL5.xlsx]

## Sheet: Data
	Days post infection	0	6	14	20
		14.4686	5.573	20.641	17.086
		22.6713	20.764	60.309	12.215
		21.1033	14.935	34.716	29.891
			12.5129	94.98
			13.6297	21.2967
			21.3736	16.5451
			17.7199	14.9233
			24.0154	128.524
			26.2587	42.9213
			16.9107	26.4462
			22.1595	26.4462

## Sheet: Description
	Quantification of Il5 mRNA expression by qRT-PCR in L. mexicana-induced skin lesions of C57BL/6 mice (n = 3-7 mice per group, 1-3 independent experiments)
