# Supplementary material for: Metabolically reprogrammed eosinophils impair T cell immunity and cause chronic skin infection
Source: EMBO Mol Med. 2026 Mar 11;18(4):1292–317. doi: 10.1038/s44321-026-00392-x (PMC13083857; doi:10.1038/s44321-026-00392-x)
Supplement: Supplementary file 3 — Source data Fig. 1 [file 44321_2026_392_MOESM3_ESM.zip › Figure 1/1C/Legendplex serum.xlsx]

## Sheet: Data
	IFNγ	IL-5	TNFα	IL-2	IL-6	IL-4	IL-10	IL-9	IL-17A	IL-17F
	0.938617	1.62179	1	1	0.627885	1	1	1	1	1
	1.07226	1.16188	1	1	1.74515	1	1	1	1.3119	1
	1.07226	2.25113	1	1	1.19114	1	1	1	1.14762	1
	0.938617	0.792738	1	1	0.840259	1	1	1	1.39524	1
	0.960373	3.34644	1	1	1.19114	1	1	1	1.53333	1
	0.938617	2.78971	1	1	0.757156	1	1	1	1.3119	1
	0.960373	6.19062	1	1	1.46445	1	1	1	1.28333	1
	0.938617	9.0348	1	1	1.93721	1	1	1	1.93333	1
	0.938617	15.9516	1	1	0.757156	1	1	3.46319	1	1
	0.938617	1.2708	1	1	0.757156	1	1	1	1	1
	0.938617	1.86989	1	1	0.627885	1	1	1	5.45952	1
	0.960373	1.62179	1	1	0.757156	1	1	3.22222	1.36667	1
	0.938617	1.10741	1	1	0.627885	1	1	1	1.36667	1
	0.938617	3.34644	1	1	0.627885	1	1	1	2.22619	1

## Sheet: Description
	Bead-based multiplex ELISA of serum cytokines from C57BL/6 mice 14 days p.i. with L. mexicana (n = 4-14 mice per group, 3-4 independent experiments)
