# Supplementary material for: Metabolically reprogrammed eosinophils impair T cell immunity and cause chronic skin infection
Source: EMBO Mol Med. 2026 Mar 11;18(4):1292–317. doi: 10.1038/s44321-026-00392-x (PMC13083857; doi:10.1038/s44321-026-00392-x)
Supplement: Supplementary file 3 — Source data Fig. 1 [file 44321_2026_392_MOESM3_ESM.zip › Figure 1/1D/ELISA IL5 serum.xlsx]

## Sheet: Data
	Days post infection	Serum IL-5
	0	4.3	0	1.9
	6	5.8	2.9	0	7.4	0		2.2	5.5	4	5.6	5.8	2.6	5.3	16.7
	14	9.9		11.8		11.3	16.1	52.3	53.9	85.6	9.4	19.3	8.8	16.6	7.9
	20	2	5.5	13.1	0	3.5	0	18.4	17	9.9	23.8
	56	0	0	0	0		3.6

## Sheet: Description
	Serum IL-5 levels measured by ELISA in C57BL/6 mice infected with L. mexicana (n = 3-12 mice per group, 2-4 independent experiments)
