# Supplementary material for: Metabolically reprogrammed eosinophils impair T cell immunity and cause chronic skin infection
Source: EMBO Mol Med. 2026 Mar 11;18(4):1292–317. doi: 10.1038/s44321-026-00392-x (PMC13083857; doi:10.1038/s44321-026-00392-x)
Supplement: Supplementary file 3 — Source data Fig. 1 [file 44321_2026_392_MOESM3_ESM.zip › Figure 1/1E/Flow cytometric eosinophil count bone marrow and blood .xlsx]

## Sheet: Data
	BM Eos							BM EoP						Blood
	Days post infection	Naive	6	14	20			Days post infection	Naive	6	14	20		Days post infection	Naive	6	14	20
		8.96		19.3	7.45				2.11	6.3	12.4	3.95			1.21	2.98	4.05	5.5
		9.08	14.4	12.3	7.62				2.61	13.2	10	2.65				2.62	3.64	5.28
		7.75	10.3	13.6	9.85				2.04	6.74	10.1	3.71					5.34	4.89
		8.7	8.85	14.5	11.5				1.31	6.02	9.47	2.69			3.16	4.39	4.2	5.21
		8.83	11.5		11.5							2.73			3.12	6.19		6.03
			12.6		8.47					3.28	11.2	1.1			1.43	4.32		4.17
										2.58	16.2				1.51	4.36
										1.63
			9.5							2.8						3.8
			11.2													6.31
			10.3													4.97
			10.3													10.2
				14.1													16
				12.1													27.4
				11													17.9
				10.3													15.4
				18.6
				14.7													5.89
				14.9													14.9
				20.1													7.93
																	16.6

## Sheet: Description
	Flow cytometric analysis of bone marrow and blood cells isolated from naïve or L. mexicana-infected C57BL/6 mice (n = 4-9 mice per group, 1-3 independent experiments)
