# Supplementary material for: Metabolically reprogrammed eosinophils impair T cell immunity and cause chronic skin infection
Source: EMBO Mol Med. 2026 Mar 11;18(4):1292–317. doi: 10.1038/s44321-026-00392-x (PMC13083857; doi:10.1038/s44321-026-00392-x)
Supplement: Supplementary file 3 — Source data Fig. 1 [file 44321_2026_392_MOESM3_ESM.zip › Figure 1/1F/Flow cytometric eosinophil count bone marrow and blood after anti IL5 treatment.xlsx]

## Sheet: Data
		BM Eos							Blood Eos						Skin Eos
		Days post infection	Naive	Isotyp	α-IL-5				Days post infection	Naive	Isotyp	α-IL-5			Days post infection	Naive	Isotyp	α-IL-5
			8.96	14.1	5.45					1.21	16	3.62				0.37	75.1	8.11
			9.08	12.1	3.92						27.4	1.38				0.4	61.9	8.77
			7.75	11	3.6						17.9	2.66				0.31
			8.7	10.3	3.66					3.16	15.4	1.92					63.7	3.82
			8.83							3.12							42.6	4.3
										1.43
				13.5	3.63					1.51	12.3	1.58
				14	4.06						14.5	1.63
				21.3	4.95						18.7	1.12
				14.4	4.34						17.5	1.35

## Sheet: Description
	C57BL/6 mice were treated with 500 µg of either isotype control or anti-IL-5 antibody on days 5 and 12 p.i.. Flow cytometric analysis of isolated cells from bone marrow, blood and skin lesions of isotype-treated or anti-IL-5-treated mice (n = 3-8 mice per group, 2 independent experiments; skin data points were derived from samples pooled from two mice)
