# Supplementary material for: Metabolically reprogrammed eosinophils impair T cell immunity and cause chronic skin infection
Source: EMBO Mol Med. 2026 Mar 11;18(4):1292–317. doi: 10.1038/s44321-026-00392-x (PMC13083857; doi:10.1038/s44321-026-00392-x)
Supplement: Supplementary file 4 — Source data Fig. 2 [file 44321_2026_392_MOESM4_ESM.zip]

Archive with 7 entries (3 files):
- Figure 2/
- Figure 2/2A/
- Figure 2/2A/ELISA IL5 serum.xlsx
- Figure 2/2B/
- Figure 2/2B/Flow cytometric eosinophil count skin.xlsx
- Figure 2/2C/
- Figure 2/2C/Flow cytometric eosinophil count bone marrow and blood.xlsx
