# Supplementary material for: Metabolically reprogrammed eosinophils impair T cell immunity and cause chronic skin infection
Source: EMBO Mol Med. 2026 Mar 11;18(4):1292–317. doi: 10.1038/s44321-026-00392-x (PMC13083857; doi:10.1038/s44321-026-00392-x)
Supplement: Supplementary file 4 — Source data Fig. 2 [file 44321_2026_392_MOESM4_ESM.zip › Figure 2/2A/ELISA IL5 serum.xlsx]

## Sheet: Data
			Day 6		Day 14
		Naive	WT	KO	WT	KO
		0	5	0	11.2	0
		0	18	0	3.8	0.3
		0	4.2	0	16.3	0
		4.2	16.9	0	3.6	0
			5.2	1.3	18.8	6.5
				4.7	8.9	4.5
			5.8		3.4
			9.5	3	12.2	1.7

## Sheet: Description
	Serum IL-5 levels measured by ELISA in Rorαflox/flox (WT) and RorαΔTek (KO) mice infected with L. mexicana (n = 4-8 mice per group, 2 independent experiments)
