# Supplementary material for: Metabolically reprogrammed eosinophils impair T cell immunity and cause chronic skin infection
Source: EMBO Mol Med. 2026 Mar 11;18(4):1292–317. doi: 10.1038/s44321-026-00392-x (PMC13083857; doi:10.1038/s44321-026-00392-x)
Supplement: Supplementary file 4 — Source data Fig. 2 [file 44321_2026_392_MOESM4_ESM.zip › Figure 2/2B/Flow cytometric eosinophil count skin.xlsx]

## Sheet: Data
			Day 6		Day 14
		Naive	WT	KO	WT	KO
		0.37	20.1	2.56	77.6	21.4
		0.4	19.5	2.15	34.1	24.1
		0.31

## Sheet: Description
	Flow cytometric analysis of isolated skin cells from WT and KO mice infected with L. mexicana (n = 2-3 mice per group, one experiment; skin data points were derived from samples pooled from two mice)
