# Supplementary material for: Metabolically reprogrammed eosinophils impair T cell immunity and cause chronic skin infection
Source: EMBO Mol Med. 2026 Mar 11;18(4):1292–317. doi: 10.1038/s44321-026-00392-x (PMC13083857; doi:10.1038/s44321-026-00392-x)
Supplement: Supplementary file 4 — Source data Fig. 2 [file 44321_2026_392_MOESM4_ESM.zip › Figure 2/2C/Flow cytometric eosinophil count bone marrow and blood.xlsx]

## Sheet: Data
	BM Eos							BM EoP							Blood
	Days post infection	0	Day 6		Day 14			Days post infection	0	Day 6		Day 14			Days post infection	0	Day 6		Day 14
		Naive	WT	KO	WT	KO			Naive	WT	KO	WT	KO			Naive	WT	KO	WT	KO
		4.67	5.08	1.83	8.78	3.93			19.9		8.22	39				1.73	2.03	0.41	3.7	1.51
			6.36	1.73	7.42	4.54			22.8	26.3	10.8	45	29.6			1.73	3.21	1.96	2.29	1.73
		5.63	8.36	2.9	12.6	5.63			18.5	32.5	10.6	52.9	32.1					1.41	5.99	3.01
		5.34	6.79	0.93	10.1	3.77			12.6	21.9		37.7	22.6				3.54	1.82	3.61	0.77
			8.17	5.04	11	9.18				34.9	33.7	42.6	43				5.6	2.25	7.58	1.77
				4.93	16.5	6.87				27.7	31.1	52.3	38				3.81	1.76	6.14	1.89
			8.74	4.52	11.2	8.23				40.3	27.7	38.4	33.9				6.99	1.39
			10.8	5.08		6.85				43.8	25.2		35.2				4.29	1.36	8.38	2.52

## Sheet: Description
	Flow cytometric analysis of cells isolated from bone marrow and blood of WT and KO mice infected with L. mexicana (n = 2-8 mice per group, 2 independent experiments)
