# Supplementary material for: Metabolically reprogrammed eosinophils impair T cell immunity and cause chronic skin infection
Source: EMBO Mol Med. 2026 Mar 11;18(4):1292–317. doi: 10.1038/s44321-026-00392-x (PMC13083857; doi:10.1038/s44321-026-00392-x)
Supplement: Supplementary file 5 — Source data Fig. 3 [file 44321_2026_392_MOESM5_ESM.zip]

Archive with 11 entries (5 files):
- Figure 3/
- Figure 3/3A/
- Figure 3/3A/Foot skin swelling.xlsx
- Figure 3/3B/
- Figure 3/3B/Limiting dilution parasite load foot, draining lymph node and skin.xlsx
- Figure 3/3C/
- Figure 3/3C/Foot skin swelling.xlsx
- Figure 3/3D/
- Figure 3/3D/Limiting dilution parasite load foot, draining lymph node and skin.xlsx
- Figure 3/3E/
- Figure 3/3E/qPCR foot skin Ifng, Il4, Il13 and Il10.xlsx
