# Supplementary material for: Metabolically reprogrammed eosinophils impair T cell immunity and cause chronic skin infection
Source: EMBO Mol Med. 2026 Mar 11;18(4):1292–317. doi: 10.1038/s44321-026-00392-x (PMC13083857; doi:10.1038/s44321-026-00392-x)
Supplement: Supplementary file 5 — Source data Fig. 3 [file 44321_2026_392_MOESM5_ESM.zip › Figure 3/3A/Foot skin swelling.xlsx]

## Sheet: Data
	Days post infection	4get B/6														4get dblGATA-1 B/6
	6	0	0	0	0	0	0	0	-1.4	0	0	0	0			0	2.9	0	2.9	2.9	2.9	0	0	1.4	0	0	0	0	0
	9	2.8	0	0	2.8	0	0	0	-2.8	0	0	-1.4	0			0	2.9	2.8	12.9	14.7	17.6	0	-5.6	1.4	-5.6	0	5.9	0	0
	13	5.6	5.6	0	4.2	4.3	0	-1.4	-1.4	0	0	1.4	0			0	2.9	1.4	2.9	8.8	11.8	0	0	0	-5.6	1.5	8.8	1.5	0
	16	0	2.8	0	2.8	4.3	0	-2.8	-2.8	0	1.4	1.4	0			0	2.9	1.4	2.9	5.9	11.8	1.4	0	0	-1.4	1.5	7.4	1.5	0
	20	2.8	5.6	5.6	8.5	10.1	5.6	0	1.4	5.6	5.6	4.3	5.6			5.6	8.6	0	8.6	11.8	13.2	2.8	1.4	5.6	1.4	7.4	7.4	7.4	0
	24	11.1	5.6	5.6	8.5	10.1	4.2	2.8	5.6	5.6	2.8	5.7	5.6			5.6	5.7	5.6	8.6	11.8	11.8	5.6	1.4	7	1.4	10.3	8.8	8.8	5.6
	28	11.1	5.6	5.6	8.5	10.1	5.6	8.3	5.6	6.9	8.3	5.7	5.6			8.3	14.3	5.6	11.4	11.8	11.8	11.1	5.6	7	5.6	11.8	11.8	11.8	5.6
	31	11.1	8.3	5.6	12.7	10.1	5.6				5.6	14.3	5.6				14.3	11.1	14.3			6.9	11.1	8.5	6.9	17.6	17.6	11.8	11.1
	34	16.7	5.6	11.1	12.7	20.3	5.6				5.6	8.6	5.6				14.3	11.1	14.3			13.9	16.7	9.9	16.7	17.6	23.5	11.8	16.7
	37	19.4	5.6	11.1	7	21.7	5.6				8.3	8.6	5.6				14.3	27.8	14.3			18.1	19.4	12.7	25	20.6	23.5	23.5	19.4
	41	27.8	6.9	11.1	7	13	11.1				13.9	8.6	5.6				14.3	25	20			25	25	23.9	26.4	32.4	30.9	29.4	36.1
	44	40.3	5.6	15.3	18.3	18.8	16.7				16.7	18.6	8.3				20	30.6	28.6			26.4	33.3	35.2	30.6	41.2	35.3	35.3	33.3
	48	33.3	11.1	16.7	14.1	17.4	16.7				16.7	15.7	11.1				20	30.6	31.4			30.6	38.9	46.5	30.6	42.6	36.8	44.1	47.2
	51			16.7	26.8	33.3					27.8	20	19.4				31.4	30.6	38.6					46.5		42.6	38.2	44.1	47.2
	55			16.7	23.9	36.2					22.2	20	19.4				31.4	30.6	31.4					32.4		61.8	41.2	50	38.9
	62			19.4	35.2	58					31.9	42.9	33.3				45.7	43.1	45.7					52.1		91.2	82.4	70.6	75
	66			19.4	35.2	68.1					33.3	37.1	33.3				57.1	44.4	54.3					52.1		94.1	82.4	70.6	75
	69			19.4	35.2	68.1					33.3	37.1	33.3				57.1	44.4	54.3					52.1		94.1	82.4	70.6	75
	73			13.9	35.2	68.1					33.3	37.1	33.3				57.1	47.2	57.1					59.2		94.1	85.3	70.6	75
	80			33.3	35.2	62.3					45.8	51.4	44.4				57.1	38.9	57.1					43.7		67.6	82.4	61.8	61.1
	86			54.2	33.8	73.9					61.1	70	51.4				68.6	34.7	44.3					32.4		52.9		58.8	50
	94			55.6	49.3	62.3					94.4	82.9	88.9				57.1	27.8	45.7					29.6		41.2		58.8	36.1
	101			58.3	63.4	65.2					94.4	100	88.9				54.3	22.2	37.1					18.3		38.2		55.9	27.8
	107			68.1	63.4	62.3					112.5	112.9	91.7				45.7	19.4	31.4					15.5		29.4		50	22.2
	115										127.8	151.4	97.2						24.3							26.5		35.3	15.3
	121										152.8	162.9	144.4						20							20.6		32.4	15.3

## Sheet: Description
	Representative clinical course in 4get (WT) and dblGATA-1 4get (KO) mice infected with L. mexicana (n > 10 mice per group, 1 of 4 independent experiments)
