# Supplementary material for: Metabolically reprogrammed eosinophils impair T cell immunity and cause chronic skin infection
Source: EMBO Mol Med. 2026 Mar 11;18(4):1292–317. doi: 10.1038/s44321-026-00392-x (PMC13083857; doi:10.1038/s44321-026-00392-x)
Supplement: Supplementary file 5 — Source data Fig. 3 [file 44321_2026_392_MOESM5_ESM.zip › Figure 3/3B/Limiting dilution parasite load foot, draining lymph node and skin.xlsx]

## Sheet: Data
		Foot skin
	Days post infection	B/6 4get												B/6 dbl-Gata-4get
	49	669000	2270000	2110000	3610000									1910000	5800000	1260000
	95-125	105000000	155000000	179000000	270000000	66800000	20400000	23200000	4160000	173000000	163000			2220	171	1100	1330	2190	5.94e-08	142	669
		dLN
	Days post infection	B/6 4get												B/6 dbl-Gata-4get
	49	244000	886000	172000	677000									678000	1930000	1050000	560000
	95-125	117000000	96800000	5990000	2780000	38600000	48500000	25000000	245000	1720000				27400	32600	38900	11600	67900	23700	16200	19100	7800	8580	34
		Spleen
	Days post infection	B/6 4get												B/6 dbl-Gata-4get
	49	10900	3610	17900	12300									356	4290	1510	1380
	95-125	13900000	23300000	122000	32200	37100000	854000	240000						798	345	559	317	708	1210	303	0	152	147	0	46

## Sheet: Description
	Parasite load determined by limiting dilution analysis of the respective organs from WT and KO mice (n = 3-12 mice per group, 1-3 independent experiments)
