# Supplementary material for: Metabolically reprogrammed eosinophils impair T cell immunity and cause chronic skin infection
Source: EMBO Mol Med. 2026 Mar 11;18(4):1292–317. doi: 10.1038/s44321-026-00392-x (PMC13083857; doi:10.1038/s44321-026-00392-x)
Supplement: Supplementary file 5 — Source data Fig. 3 [file 44321_2026_392_MOESM5_ESM.zip › Figure 3/3C/Foot skin swelling.xlsx]

## Sheet: Data
	Days post infection	Isotyp														anti-IL-5
	6	4.11	5.56	5.63	10.14	1.41	5.48	2.78	5.56	2.7	1.39	1.37	2.78			0	0	-1.37	4.29	-1.37	1.43	-1.37	4.29	1.39	2.74	0	-2.78
	13	9.59	9.72	9.86	14.49	11.27	9.59	6.94	13.89	12.16	9.72	8.22	13.89			4.17	2.86	5.48	8.57	6.85	10	-4.11	8.57	5.56	4.11	5.56	5.56
	20					14.08	16.44	25	15.28	20.27	20.83	6.85	23.61							8.22	11.43	4.11	11.43	2.78	13.7	4.17	13.89
	27					22.54	13.7	29.17	15.28	27.03	36.11	12.33	34.72							13.7	22.86	5.48	12.86	5.56	17.81	15.28	23.61
	36					38.03	23.29	29.17	30.56	36.49	33.33	20.55	37.5							20.55	54.29	13.7	25.71	12.5	23.29	23.61	55.56
	41					38.03	31.51	31.94	66.67	59.46	54.17	31.51	50							24.66	74.29	16.44	62.86	22.22	36.99	44.44	61.11
	47					54.93	45.21	34.72	79.17	67.57	69.44	41.1	63.89							46.58	60	39.73	57.14	45.83	64.38	63.89	50
	54					59.15	58.9		88.89	70.27	72.22	45.21	77.78							54.79	51.43	50.68	55.71	63.89	64.38	66.67	36.11
	60					87.32	78.08		93.06	62.16	81.94	53.42	80.56							47.95	50	56.16	52.86	83.33	57.53	63.89	30.56
	67					94.37	86.3		93.06	62.16	81.94	64.38	81.94							46.58	50	56.16	42.86	80.56	53.42	72.22	22.22
	74					95.77	101.37		93.06	54.05	84.72	75.34	83.33							41.1	48.57	69.86	40	86.11	39.73	73.61	13.89
	81					101.41	110.96		93.06		84.72	83.56	80.56							35.62	45.71		34.29	97.22	34.25	52.78	12.5
	88								93.06		84.72		80.56											87.5	28.77	50	11.11
	94								93.06		84.72		80.56											86.11	21.92	43.06	12.5
	103								93.06		84.72		77.78											70.83	12.33	36.11	8.33
	110								93.06		84.72		80.56											61.11	12.33	27.78	8.33
	115								88.89		83.33		76.39											50	10.96	26.39	11.11
	122								93.06		84.72		88.89											38.89	19.18	25	9.72
	136								93.06		90.28		86.11											29.17	16.44	13.89	9.72
	143								94.44		88.89		83.33											18.06	15.07	19.44	12.5
	86

## Sheet: Description
	Representative clinical course of L. mexicana-infected C57BL/6 mice treated with 500 µg of either isotype control or anti-IL-5 antibody on days 5 and 12 p.i. (n = 12 mice per group, 1 of 2 independent experiments).
