# Supplementary material for: Metabolically reprogrammed eosinophils impair T cell immunity and cause chronic skin infection
Source: EMBO Mol Med. 2026 Mar 11;18(4):1292–317. doi: 10.1038/s44321-026-00392-x (PMC13083857; doi:10.1038/s44321-026-00392-x)
Supplement: Supplementary file 5 — Source data Fig. 3 [file 44321_2026_392_MOESM5_ESM.zip › Figure 3/3D/Limiting dilution parasite load foot, draining lymph node and skin.xlsx]

## Sheet: Data
		Foot skin
	Days post infection	Isotyp												anti-IL-5
	81-85	444000	128000	1180000	219000	169000	35800	43900	834000					2030	2520	20400	1950	15100	1550
	145	25100000	9960000	22900000										3400	8780	1280	1120
		dLN
	Days post infection	Isotyp												anti-IL-5
	81-85	105000000	666000	5750000	290000	928000	2020000	33900	615000					30800	164000	84100	141000	6020	121000	54300
	145	636000	718000	3080000										39600	21600	20600	2970
		Spleen
	Days post infection	Isotyp												anti-IL-5
	81-85	282000	11200	66500	45700	1370	249	224						273	2980	72.4	710	ND	ND	ND	ND
	145	7130	6770	859										ND	ND	ND	ND
		ND = Not detectable

## Sheet: Description
	Parasite load determined by limiting dilution analysis of the respective organs, comparing isotype control and anti-IL-5 treatment (n = 10-12, 3 independent experiments).
