# Supplementary material for: Metabolically reprogrammed eosinophils impair T cell immunity and cause chronic skin infection
Source: EMBO Mol Med. 2026 Mar 11;18(4):1292–317. doi: 10.1038/s44321-026-00392-x (PMC13083857; doi:10.1038/s44321-026-00392-x)
Supplement: Supplementary file 5 — Source data Fig. 3 [file 44321_2026_392_MOESM5_ESM.zip › Figure 3/3E/qPCR foot skin Ifng, Il4, Il13 and Il10.xlsx]

## Sheet: Data
		Ifng
	Days post infection	B/6 4get								B/6 dbl-Gata-4get
	0	3.96778	1.97456	0						0	8.35666	5.11738
	7	0	0	1.0917	0.2764	0.255908	0			28.3586	0.341745	2.70294	5.35806	350.332	169.077	120.348	14.1646
	14	0	6.91351	40.0199	16.98	27.8136	26.2942	17.9395	3.07643	569.406	2.7858	189.364	1376.21	795.996	15.0829	717.704	617.922
	29	4.34874	2.54874	14.911	0.598711	2.16666	3.377			1303.9	321.942	3681.04	834.729	2564.92	1236.28
	48		1.64	2.86	3.27993	3.99898				2837.58	983.05	1389.61	3043.49	3259.47	3525.46
	76-113	3605.64	1964.58	4718.36	2709.32	3032.01				3763.17	1732.19	1184.79	3928.74	3880.86	3493.02
		Il4
	Days post infection	B/6 4get								B/6 dbl-Gata-4get
	0	0	0	2.61						3.31	0	0
	7	0.546104	0	0.711484	0.694938	0.597064	0.551084	0.473478	0	7.44586	3.83982	8.81519	13.0765	28.4871	32.5511	36.7178	13.2853
	14	0	1.21896	0	1.48966	4.14968	4.42689	8.01517	6.07026	70.2434	3.70404	4.18552	64.4765	92.9481	5.93951	98.1416	70.5802
	29	1.4658	0	0						122.158	62.3123	154.931
	48	11.19	1.55	3.64	19.6551	54.53	6.08545			65.79	283.75	224.66	315.188	417.759	189.736
	76-113	90.3574	85.5874	116.416	85.4884	56.8958	211.511			310.95	134.45	117.298	165.71	116.777	153.52
		Il13
	Days post infection	B/6 4get								B/6 dbl-Gata-4get
	0	33.35	16.06	18.34	16.27					35.94	23.79	18.05	16.27	9.4
	7	17.6366	0	16.9783	21.6997	14.6708	44.538	37.9767	35.3448	142.89	48.8177	269.311	231.893	199.316	630.677	418.696	117.278
	14	36.2968	290.71	0	33.3076	214.003	131.919	138.968	82.4466	2836.74	249.869	143.818	2408.38	3712.14	75.0458	2238.39	434.774
	29	209.269	36.7536	88.4308	230.417	35.3496	298.023			4373.14	2406.91	518.848	1559.4	2219.66	2032.23
	48	227.31	157.607	134.074	217.475	514.448	142.145	129.856		3931.05	3717.63	772.331	3902.98	1725.58	2282.32
	76-113	301.117	196.608	818.931	154.778	354.554				779.144	150.137	619.585	1336.01	223.236	182.818
		Il10
	Days post infection	B/6 4get								B/6 dbl-Gata-4get
	0	5.22609	6.41626	6.58478						29.3654	17.9087
	7	0	0	0.788979	0.667315	0.216604	0	0	0	17.9394	2.39407	2.64133	9.19939	77.5626	63.2205	34.7475	7.35238
	14	0	6.91351	16.98	4.78231	7.16416	0.903835	2.63799		569.406	2.7858	189.364	19.4923	20.1223	53.382	66.8058
	29	2.50578	2.6124	1.52009	4.31076	5.48216	12.2747			41.2836	16.8999	56.6273	249.206	340.3	171.682
	48	1.05	7.56	7.89	3.06251	12.6046				112.18	312.61	183.5	251.28	320.535	188.555
	76-113	186.04	138.153	132.715	109.744	88.373	163.121			563.472	287.586	469.027	254.072	262.08	171.575

## Sheet: Description
	Quantification of Ifng, Il4, Il10 and Il13 mRNA expression by qRT-PCR analysis of L. mexicana-induced skin lesions from WT and KO mice (n = 2-8 mice per time point, 1-2 independent experiments)
