# Supplementary material for: Metabolically reprogrammed eosinophils impair T cell immunity and cause chronic skin infection
Source: EMBO Mol Med. 2026 Mar 11;18(4):1292–317. doi: 10.1038/s44321-026-00392-x (PMC13083857; doi:10.1038/s44321-026-00392-x)
Supplement: Supplementary file 7 — Source data Fig. 5 [file 44321_2026_392_MOESM7_ESM.zip]

Archive with 6 entries (3 files):
- Figure 5/
- Figure 5/5F/
- Figure 5/5F/Flow cytometric analysis of M2 macrophages skin lesion.xlsx
- Figure 5/5H/
- Figure 5/5H/qPCR skin lesion Arg1 and Nos2.xlsx
- Figure 5/READ ME.txt
