# Supplementary material for: Metabolically reprogrammed eosinophils impair T cell immunity and cause chronic skin infection
Source: EMBO Mol Med. 2026 Mar 11;18(4):1292–317. doi: 10.1038/s44321-026-00392-x (PMC13083857; doi:10.1038/s44321-026-00392-x)
Supplement: Supplementary file 7 — Source data Fig. 5 [file 44321_2026_392_MOESM7_ESM.zip › Figure 5/5F/Flow cytometric analysis of M2 macrophages skin lesion.xlsx]

## Sheet: Data
		WT	KO
		1670	145
		15420	379
		1071	334
		817	562
		498
		2042	364
		42	420
		785	513

## Sheet: Description
	Representative flow cytometric analysis of the M2-like macrophages_1 in skin lesions at day 29 p.i. (n = 7-8 mice, 2 independent experiments)
