# Supplementary material for: Metabolically reprogrammed eosinophils impair T cell immunity and cause chronic skin infection
Source: EMBO Mol Med. 2026 Mar 11;18(4):1292–317. doi: 10.1038/s44321-026-00392-x (PMC13083857; doi:10.1038/s44321-026-00392-x)
Supplement: Supplementary file 7 — Source data Fig. 5 [file 44321_2026_392_MOESM7_ESM.zip › Figure 5/5H/qPCR skin lesion Arg1 and Nos2.xlsx]

## Sheet: Data
	Arg1
	Days post infection	B/6 4get								B/6 dbl-Gata-4get
	0	12001	9496.86	6833.11						13896.1	14599.3
	7	8416.02	17010.7	20865.8	11344.2	13085.2	15054.1	18001	20644.6	7921.66	7821.88	11387.1	6644.52	11302.5	14543.7	13727.3	9746.42
	14	38500.9	30492.8	71534.9	20255.7	38563	54377.8	64983.1	71971	65457.8	10723.9	6721.2	45015.9	12334.1	107518	22752
	29	157530	25203.6	63885.2	61948.7	44572.2	70294			150397	167956	254764	15713	223432	141457
	48	141953	28031.5	50374.4	133021	199803	79844.9			293877	146293	460084	422030	115987
	76-113	376083	330644	696275	165188	202256	410620			498677	54067.1	63608.6	225473	152054	132927
	Nos2
	Days post infection	B/6 4get								B/6 dbl-Gata-4get
	0	87.3213	85.2435	58.0678						61.4379	57.5014
	7	21.7151	36.5676	70.9793	54.0314	19.2424	122.759	30.8356	30.2095	173.235	56.5365	126.681	71.586	558.935	266.588	450.484	52.5759
	14	11.0001	9.98293	37.9675	12.4989	34.0439	24.8254	26.3848		1557.22	69.1106	229.289	908.094	65.0629	3517.97	1562.55
	29	17.769	31.0347	36.8738	24.4305	19.2299				3845.56	735.436	17510.6	8107.92	23386.9	38878.1
	48	39.05	68.18	32.2249	47.1065					43808.5	7923.36	21356.3	84966.8	80995.5	58408.3
	76-113	44246.6	25373.1	41971.1	31487.1	63727.6				132093	35466.8	16285.3	87831.5	60188.4	71376.9

## Sheet: Description
	Quantification of arginase (Arg1) and type 2 NO synthase (Nos2) mRNA expression by qRT-PCR in L. mexicana-induced skin lesions (n = 2-8 mice per time point, 2 independent experiments)
