# Supplementary material for: Metabolically reprogrammed eosinophils impair T cell immunity and cause chronic skin infection
Source: EMBO Mol Med. 2026 Mar 11;18(4):1292–317. doi: 10.1038/s44321-026-00392-x (PMC13083857; doi:10.1038/s44321-026-00392-x)
Supplement: Supplementary file 8 — Source data Fig. 6 [file 44321_2026_392_MOESM8_ESM.zip › Figure 6/6D/Flow cytometric analysis of T cells skin lesion.xlsx]

## Sheet: Data
	CD4+
	Days post infection	WT			KO
	48-49	2801	4976	7418	5746	6079	12822
	95-114	10519	10208		119583	89310
	CD4+ CD44+
	Days post infection	WT			KO
	48-49	1196	3956	1513	3442	5070	4058
	95-114	2367	4522		93036	80915

## Sheet: Description
	Quantification of total CD4+ and CD4+ CD44high T cell numbers using flow cytometry (n = 2-3; data points were derived from samples pooled from two mice, 2 independent experiments).
