# Supplementary material for: Metabolically reprogrammed eosinophils impair T cell immunity and cause chronic skin infection
Source: EMBO Mol Med. 2026 Mar 11;18(4):1292–317. doi: 10.1038/s44321-026-00392-x (PMC13083857; doi:10.1038/s44321-026-00392-x)
Supplement: Supplementary file 8 — Source data Fig. 6 [file 44321_2026_392_MOESM8_ESM.zip › Figure 6/6F/qPCR skin lesions Il2 and Tbx21.xlsx]

## Sheet: Data
	Il2
	Days post infection	B/6 4get								B/6 dbl-Gata-4get
	0	4.03535	5.77555	3.71319						4.03535	5.77555	3.71319
	7	0	0	1.00616	0.595858	1.20556	0.751139	0.640608	0	5.20311	2.3382	5.23717	6.25079	22.4934	12.3077	9.71287	9.75856
	14		4.93642	0	9.56952	5.02007	4.32075	3.22192	5.25199	111.187	13.5283	44.6437	70.344	29.1988	15.3856	31.1289	29.2959
	29				6.68355	4.99642	1.14156						36.893	80.6147	82.8977
	48				2.9079	5.89228	1.26448						38.5878	44.2905	30.2399
	76-113	4.59072	17.7968	5.21813	38.5036	56.2405	7.23026			53.0667	54.802	61.6152	62.7901	155.661	69.9103
	Tbx21
	Days post infection	B/6 4get								B/6 dbl-Gata-4get
	0	64.9906	75.9221	99.0363						64.9906	75.9221	99.0363
	7	27.8092	38.8875	88.3085	72.0105	38.9705	19.7714	63.7038	38.2606	139.518	35.649	53.1947	64.9861	267.174	96.7849	126.411	61.1453
	14	8.96908	23.2353	49.1545	28.5532	32.4659	31.8296	32.2889	31.6872	248.816	34.697	59.7812	132.704	319.13	73.4188	192.847	195.666
	29				66.0548	20.8077	27.0792						655.605	878.721	621.461
	48				26.8014		43.013						742.478	809.293	587.701
	76-113	81.9181	133.659	161.207	241.855	210.645	118.459			366.09	383.468	543.828	341.3	770.409	450.675

## Sheet: Description
	Quantification of Il2 and Tbx21 mRNA expression by qRT-PCR in L. mexicana-induced skin lesions (n = 2-8 mice per time point, 2 independent experiments)
