# Supplementary material for: Metabolically reprogrammed eosinophils impair T cell immunity and cause chronic skin infection
Source: EMBO Mol Med. 2026 Mar 11;18(4):1292–317. doi: 10.1038/s44321-026-00392-x (PMC13083857; doi:10.1038/s44321-026-00392-x)
Supplement: Supplementary file 8 — Source data Fig. 6 [file 44321_2026_392_MOESM8_ESM.zip › Figure 6/6G/Flow cytometric analysis of intracellular IFNg producing T cells in skin lesion.xlsx]

## Sheet: Data
	WT	KO
	233.807	1517.63
	376.159	7367.21
	92.025	4468.04
		2476.77
	220.033	1865.86

## Sheet: Description
	Flow cytometric analysis of IFNγ-producing T cells in skin lesions at day 53 p.i. (CD3+ CD4+ IFNγ-producing T cells, n = 5, 2 independent experiments).
