# Supplementary material for: Metabolically reprogrammed eosinophils impair T cell immunity and cause chronic skin infection
Source: EMBO Mol Med. 2026 Mar 11;18(4):1292–317. doi: 10.1038/s44321-026-00392-x (PMC13083857; doi:10.1038/s44321-026-00392-x)
Supplement: Supplementary file 8 — Source data Fig. 6 [file 44321_2026_392_MOESM8_ESM.zip › Figure 6/READ ME.txt]

The residual panels in Figure 6 are derived exclusively from computational data.
