# Supplementary material for: Metabolically reprogrammed eosinophils impair T cell immunity and cause chronic skin infection
Source: EMBO Mol Med. 2026 Mar 11;18(4):1292–317. doi: 10.1038/s44321-026-00392-x (PMC13083857; doi:10.1038/s44321-026-00392-x)
Supplement: Supplementary file 9 — Source data Fig. 7 [file 44321_2026_392_MOESM9_ESM.zip]

Archive with 15 entries (7 files):
- Figure 7/
- Figure 7/7C/
- Figure 7/7C/Flow cytometric analysis GLUT3+ eosinophils in skin lesion.xlsx
- Figure 7/7D/
- Figure 7/7D/Flow cytometric analysis GLUT3+ eosinophils and T cells in skin lesion.xlsx
- Figure 7/7E/
- Figure 7/7E/Flow cytometric quantification of 2 NBDG+ cells in skin lesion.xlsx
- Figure 7/7F/
- Figure 7/7F/Flow cytometric quantification of 2 NBDG+ T cells in lesions of WT and dblGATA-1 mic.xlsx
- Figure 7/7H/
- Figure 7/7H/Flow cytometric quantification of T cell activation eosinophil-T-cell co-culture.xlsx
- Figure 7/7I/
- Figure 7/7I/Flow cytometric quantification of T cell activation eosinophil-T-cell co-culture.xlsx
- Figure 7/7J/
- Figure 7/7J/Flow cytometric quantification of Th1 and Th2 cell activation.xlsx
