# Supplementary material for: Metabolically reprogrammed eosinophils impair T cell immunity and cause chronic skin infection
Source: EMBO Mol Med. 2026 Mar 11;18(4):1292–317. doi: 10.1038/s44321-026-00392-x (PMC13083857; doi:10.1038/s44321-026-00392-x)
Supplement: Supplementary file 9 — Source data Fig. 7 [file 44321_2026_392_MOESM9_ESM.zip › Figure 7/7C/Flow cytometric analysis GLUT3+ eosinophils in skin lesion.xlsx]

## Sheet: Data
	Glut3+ Eosinophils
	5.2
	6.69
	5.13
	7.34
	4.93
	4.46
	3.43
	2.84

## Sheet: Description
	Quantification of GLUT3+ in skin lesion at day 14 p.i. (n = 8, 2 independent experiments).
