# Supplementary material for: Metabolically reprogrammed eosinophils impair T cell immunity and cause chronic skin infection
Source: EMBO Mol Med. 2026 Mar 11;18(4):1292–317. doi: 10.1038/s44321-026-00392-x (PMC13083857; doi:10.1038/s44321-026-00392-x)
Supplement: Supplementary file 9 — Source data Fig. 7 [file 44321_2026_392_MOESM9_ESM.zip › Figure 7/7D/Flow cytometric analysis GLUT3+ eosinophils and T cells in skin lesion.xlsx]

## Sheet: Data
	Eosinophils	CD4+ T cells
	2207.73	292.206
	2840.33	430.713
	2011.97	207.266
	2977.06	481.072
	2952.08	129.693
	2641.43	126.141
	2105.61	227.401
	740.331	56.2248

## Sheet: Description
	Quantification of total GLUT3+ eosinophils or GLUT3+ CD4+ T cells using flow cytometry in skin lesions at day 14 p.i. (n = 8, 2 independent experiments).
