# Supplementary material for: Metabolically reprogrammed eosinophils impair T cell immunity and cause chronic skin infection
Source: EMBO Mol Med. 2026 Mar 11;18(4):1292–317. doi: 10.1038/s44321-026-00392-x (PMC13083857; doi:10.1038/s44321-026-00392-x)
Supplement: Supplementary file 9 — Source data Fig. 7 [file 44321_2026_392_MOESM9_ESM.zip › Figure 7/7E/Flow cytometric quantification of 2 NBDG+ cells in skin lesion.xlsx]

## Sheet: Data
	Eosinophils	CD4+ T cells	Mono./Macro.
	64.7	8.91	16.5
	71.4	5.05	8.05
	42.8	7.29	10.7
	65.2	7.58	7.17
	70.1	6.96	7.7
	66.5	5.28	8.67
	49.9	15.8	11.2
	62.5	9.19	15.9
	63.3	8.45	14.4
	57.6	6.18	12.6
	60.1	6.16	9.77
	53.9	7.14	15.2

## Sheet: Description
	Quantification of 2-NBDG+ eosinophils (CD11b+ SiglecF+ Ly6G-), monocytes/macrophages (CD11b+ SiglecF- Ly6G-) and CD4+ T cells (CD3+ CD4+) (n = 8, 2 independent experiments).
