# Supplementary material for: Metabolically reprogrammed eosinophils impair T cell immunity and cause chronic skin infection
Source: EMBO Mol Med. 2026 Mar 11;18(4):1292–317. doi: 10.1038/s44321-026-00392-x (PMC13083857; doi:10.1038/s44321-026-00392-x)
Supplement: Supplementary file 9 — Source data Fig. 7 [file 44321_2026_392_MOESM9_ESM.zip › Figure 7/7F/Flow cytometric quantification of 2 NBDG+ T cells in lesions of WT and dblGATA-1 mic.xlsx]

## Sheet: Data
	CD3+ CD4+ 2-NBDG cells			MFI 2-NBDG in CD4+ T cells
	WT	KO		WT	KO
	44.3	52.4		22679	25681
	48.5	53.8		23673	25744
	46.3	60.8		22617	27525
	34.7	52.3		20646	25239

## Sheet: Description
	Quantification of 2-NBDG+ CD3+ CD4+ T cells and of the median fluorescence intensity (MFI) of 2-NBDG within this T cell population of 4get (WT) and dblGATA-1 4get (KO) mice at day 20 p.i. (n = 4, 1 independent experiment).
