# Supplementary material for: Metabolically reprogrammed eosinophils impair T cell immunity and cause chronic skin infection
Source: EMBO Mol Med. 2026 Mar 11;18(4):1292–317. doi: 10.1038/s44321-026-00392-x (PMC13083857; doi:10.1038/s44321-026-00392-x)
Supplement: Supplementary file 9 — Source data Fig. 7 [file 44321_2026_392_MOESM9_ESM.zip › Figure 7/7H/Flow cytometric quantification of T cell activation eosinophil-T-cell co-culture.xlsx]

## Sheet: Data
	viable IFNg+ T cells			MFI CD44+
	-Eos	+Eos		-Eos	+Eos
	47.5	41.5		-Eos	+Eos
	47.7	37.7		631	566
	47.5	37		636	624
		41.8		635	554
		36.3			485
		39.9			515
		36.5			543
		37.6			475
		39.9			505
		37.6			466
		38.7			402
	47.6	51.7		611	605
	49.4	47.1		562	574
	50.8	52.8		570	535
		45.4			496
		45.6			430
		49.1			453
	45.1	34.2
	48.4	37.6
	51.6	39.9

## Sheet: Description
	Flow cytometric quantification of the skin eosinophil/T-cell co-culture in a 1:1 ratio using the intracellular production of IFNγ or the MFI of CD44 expression by CD4+ T cells as readout. Co-cultures were stimulated with phorbol-12-myristate-13-acetate (PMA) and ionomycin for 4h (n = 4-15, 1-3 independent experiments).
