# Supplementary material for: Metabolically reprogrammed eosinophils impair T cell immunity and cause chronic skin infection
Source: EMBO Mol Med. 2026 Mar 11;18(4):1292–317. doi: 10.1038/s44321-026-00392-x (PMC13083857; doi:10.1038/s44321-026-00392-x)
Supplement: Supplementary file 9 — Source data Fig. 7 [file 44321_2026_392_MOESM9_ESM.zip › Figure 7/7I/Flow cytometric quantification of T cell activation eosinophil-T-cell co-culture.xlsx]

## Sheet: Data
	Viable IFNg+ T cells				MFI CD44
	1:1	2:1	5:1		1:1	2:1	5:1
	-1.77333	-1.51136	-2.19835		576	516	406
	-1.42246	-1.55556	-2.03053		707	504	405
	-1.4	-1.78523	-1.86014		661	468	470
	-1.37824	-2.2735	-2.19835		588	509	253
	-1.52		-1.83448		541

## Sheet: Description
	Flow cytometric quantification of the skin eosinophil/T-cell co-culture in different ratios using the intracellular production of IFNγ or the MFI of CD44 expression by CD4+ T cells as readout. Co-cultures were stimulated with phorbol-12-myristate-13-acetate (PMA) and ionomycin for 4h (n = 4-15, 1-3 independent experiments).
