# Supplementary material for: Metabolically reprogrammed eosinophils impair T cell immunity and cause chronic skin infection
Source: EMBO Mol Med. 2026 Mar 11;18(4):1292–317. doi: 10.1038/s44321-026-00392-x (PMC13083857; doi:10.1038/s44321-026-00392-x)
Supplement: Supplementary file 9 — Source data Fig. 7 [file 44321_2026_392_MOESM9_ESM.zip › Figure 7/7J/Flow cytometric quantification of Th1 and Th2 cell activation.xlsx]

## Sheet: Data
	Fold change MFI CD44			Fold change MFI CD69
	Th1	Th2		Th1	Th2
	0.531081	0.777233		0.539326	0.72973
	0.383919	0.736016		0.435736	0.711019
	0.409459	0.777233		0.388052	0.692308
	0.433663	0.759418		0.502909	0.626755
	0.270891	0.684071		0.396616	0.616846
	0.290198	0.727693		0.399788	0.678778

## Sheet: Description
	Flow cytometric quantification of the fold change in CD44 (left) and CD69 (right) MFI upon addition of eosinophils compared to the respective T-cell controls for Th1 or Th2 cells (n = 6-9, 2 independent experiments, same experimental setup as described in G).
